# Supplementary material for: Venomic Analysis of the Poorly Studied Desert Coral Snake, Micrurus tschudii tschudii, Supports the 3FTx/PLA2 Dichotomy across Micrurus Venoms
Source: Toxins (Basel). 2016 Jun 7;8(6):178. doi: 10.3390/toxins8060178 (PMC4926144; doi:10.3390/toxins8060178)
Supplement: Supplementary file 1 [file toxins-08-00178-s001.zip]

Archive with 1 entries (1 files):
- Supplementary Table S1.xlsx
