# Supplementary material for: Venomic Analysis of the Poorly Studied Desert Coral Snake, Micrurus tschudii tschudii, Supports the 3FTx/PLA2 Dichotomy across Micrurus Venoms
Source: Toxins (Basel). 2016 Jun 7;8(6):178. doi: 10.3390/toxins8060178 (PMC4926144; doi:10.3390/toxins8060178)
Supplement: Supplementary file 1 [file toxins-08-00178-s001.zip › Supplementary Table S1.xlsx]

## Sheet: Hoja1
					TABLE S1
Summary of the MS/MS identification of the SDS-PAGE protein bands of M. t. tschudii venom
Assignment of the reverse-phase fractions from the venom of M. t. tschudii, isolated as in Fig.1A, to protein families by nESI-MS/MS collision-induced dissociation of peptide ions generated by
in-gel digestion of protein bands separated by SDS-PAGE (Fig.1B). X = Ile or Leu; Mox, methionine sulphoxide; Cpa, propionamide cysteine. Cysteine residues are carbamidomethylated.
Isotope-averaged molecular masses were recorded by nESI-MS; Apparent molecular masses (Mapp in kDa) were estimated by SDS-PAGE of β-mercaptoethanol-reduced (▼) samples.
In RP-HPLC fractions containing more than one component, the mass of the most abundant protein is underlined. *, These protein bands were tentatively assigned based solely on their masses.
RP-HPLC	%	Mass average	Mapp (kDa)	m/z	z	Peptide sequence	Score	Best match	Protein family
1	8.9	6651.9	8▼	478.7	2	ISCCSSDK	48	M. surinamensis P86095	3FTx
				643.8	2	GCACPNVKPGVK
2	2.9	6565.9	8▼	478.7	2	ISCCSSDK	44	M. surinamensis P86095	3FTx
				643.8	2	GCACPNVKPGVK
3	2.7	6605.4	10▼	891.8	2	MICYNQQSSQPPTTK	30	M. altirostris AED89574	3FTx
			8▼	474.9	3	LGSNDKSLLCCR	80	M. surinamensis P86096	3FTx
				814.7	3	LTCHTCPYNTCANSETCPAGK	32	M. surinamensis P86096	3FTx
4	6.1	7298.2	16▼	814.7	3	LTCHTCPYNTCANSETCPAGK
			8▼	400.2	3	KWEEHQGER	67	M. surinamensis P86096	3FTx
				814.7	3	LTCHTCPYNTCANSETCPAGK
5	18.5	7301,3/	16▼	725.3	2	TCENGETTCYSK	106	M. surinamensis P86097	3FTx
		6951,2/7035,2		845.9	2	LICYSQMoxYNEIIK
		6936,4/6792,2/6898,1	8▼	725.3	2	TCENGETTCYSK	75	M. surinamensis P86097	3FTx
				541.9	3	GCGCPPVKYDMIVK
				845.9	2	LICYSQMoxYNEIIK
6	17.7	7177,03/	21▼	814.7	3	LTCHTCPYNTCANSETCPAGK	47	M. surinamensis P86096	3FTx
		6480,8/7148,9	19▼	725.8	2	TCENGETTCYSK	30	M. surinamensis P86097	3FTx
				838.4	2	LICYSQMYNEIIK
			16▼	814.7	3	LTCHTCPYNTCANSETCPAGK	49	M. surinamensis P86096	3FTx
			8▼	474.9	3	LGSNDKSLLCCR	185	M. surinamensis P86098	3FTx
				957.9	2	TCPFNTCANSETCPAGK
				725.3	2	TCENGETTCYSK	148	M. surinamensis P86097	3FTx
				820.4	2	GCGCPPVKYDMoxIVK
				845.9	2	LICYSQMYNEIIK
				814.7	3	LTCHTCPYNTCANSETCPAGK	134	M. surinamensis P86096	3FTx
7	0.2	13840.1	16▼						[PLA2]*
	1.1	6936.1/7036,2	14▼	699.3	2	LNCCKTDRCNG	46	M. altirostris F5CPD8	3FTx
			6▼	725.8	2	TCENGETTCYSK	124	M. surinamensis P86097	3FTx
				845.9	2	LICYSQMoxYNEIIK
				593.2	2	CCSTDLCNR	33	M. frontalis P86421	3FTx
8	0.1	13330,1/13592,9	16▼						[PLA2]*
	2.3	7035.5/6126,7/6224,7	6-8▼	612.3	2	TTVSCpaENGGER	de novo	M. frontalis P86425	3FTx
				605.8	2	STVSCpaEDGVSR	de novo	M. frontalis B5L5Q1	KUN
9	1.2	6936.6/6126.7	8▼	845.9	2	LICYSQMoxYNEIIK	37	M. surinamensis P86097	3FTx
10	0.9	6126.7	8▼	725.3	2	TCENGETTCYSK	69	M. surinamensis P86097	3FTx
				845.9	2	LICYSQMoxYNEIIK
11	4.8	6733.1	8▼	600.2	2	CCSTDXQCR	de novo	M. mipartitus B3EWF8	3FTx
13	1.8	6733.02	16▼	593.2	2	CCSTDLCNR	49	M. frontalis P86421	3FTx
			6▼	593.2	2	CCSTDLCNR	49	M. frontalis P86421	3FTx
16	5.5	6669.9	16▼	528.8	2	LKCYGIFR	103	M. surinamensis P86094	3FTx
				789.9	2	IMTCPQGQNICEK
				851.8	2	GPLDKCCSTDLCNY
			6▼	528.8	2	LKCYGIFR	71	M. surinamensis P86094	3FTx
				789.9	2	IMTCPQGQNICEK
17	17.5	6669.9	16▼	528.8	2	LKCYGIFR	32	M. surinamensis P86094	3FTx
			6▼	528.8	2	LKCYGIFR	68	M. surinamensis P86094	3FTx
				789.9	2	IMTCPQGQNICEK
				569.6	3	KIMTCPQGQNICEK
18	2.1	6651,8/6668,9	6▼	528.8	2	LKCYGIFR	102	M. surinamensis P86094	3FTx
				797.8	2	IMoxTCPQGQNICEK
				574.9	2	KIMoxTCPQGQNICEK
19	0.4	7525,2/7153,3	6▼						NI (KUN/3FTx)
20	0.4	13068.7	16▼	440.7	2	VAANCFAK	39	M. altirostris F5CPF1	PLA2
	0.5	7601,2/6579,9	6▼						NI (KUN/3FTx)
21	0.6	13678.1	16▼	632.3	2	VTXYSYDCpaTK	de novo	M. t. tener AET85561	PLA2
				605.3	2	NXVQFSNMoxXK	de novo	L. semifasciata Q8JFB2	PLA2
22	0.6	13548.1	16▼	458.5	3	CKDFVCNCDR	38	M. nigrocinctus P81166	PLA2
23	2.5	14062.5	16▼	632.3	2	VTXYSYDCpaTK	de novo	M. t. tener AET85561	PLA2
				605.3	2	NXVQFSNMoxXK	de novo	L. semifasciata Q8JFB2	PLA2
25	0.7		>116▼	438.2	2	STTDLPSR	43	B. fasciatus A8QL52	LAO
				742.8	2	EADYEEFLEIAR
			97▼	742.8	2	EADYEEFLEIAR	67	B. fasciatus A8QL52	LAO
